# Supplementary material for: Automated analysis of finger blood pressure recordings provides insight in determinants of baroreflex sensitivity and heart rate variability—the HELIUS study
Source: Med Biol Eng Comput. 2023 Jan 23;61(5):1183–91. doi: 10.1007/s11517-023-02768-4 (PMC10083154; doi:10.1007/s11517-023-02768-4)
Supplement: Supplementary file 2 — (ZIP 48.4 kb) [file 11517_2023_2768_MOESM2_ESM.zip]

Archive with 15 entries (14 files):
- 20230111-MatlabHRVBRS-publication-def/
- 20230111-MatlabHRVBRS-publication-def/1234-123.bin
- 20230111-MatlabHRVBRS-publication-def/1234-123.csv
- 20230111-MatlabHRVBRS-publication-def/analyseFolder.m
- 20230111-MatlabHRVBRS-publication-def/BRSScript.m
- 20230111-MatlabHRVBRS-publication-def/checkScript.m
- 20230111-MatlabHRVBRS-publication-def/cutSample.m
- 20230111-MatlabHRVBRS-publication-def/detectPhysiocall.m
- 20230111-MatlabHRVBRS-publication-def/HRVScript.m
- 20230111-MatlabHRVBRS-publication-def/importNexfin.m
- 20230111-MatlabHRVBRS-publication-def/paraScript.m
- 20230111-MatlabHRVBRS-publication-def/plotSample.m
- 20230111-MatlabHRVBRS-publication-def/precisionCursor.m
- 20230111-MatlabHRVBRS-publication-def/README.txt
- 20230111-MatlabHRVBRS-publication-def/testScript.m
