# Supplementary material for: Automated analysis of finger blood pressure recordings provides insight in determinants of baroreflex sensitivity and heart rate variability—the HELIUS study
Source: Med Biol Eng Comput. 2023 Jan 23;61(5):1183–91. doi: 10.1007/s11517-023-02768-4 (PMC10083154; doi:10.1007/s11517-023-02768-4)
Supplement: Supplementary file 2 — (ZIP 48.4 kb) [file 11517_2023_2768_MOESM2_ESM.zip › 20230111-MatlabHRVBRS-publication-def/1234-123.csv]

Time	IBI	HR	LVET	HRS	Sys	Dia	MAP	SV	CO	SVR	SVI	CI	SVRI	dP/dt	COCalibr
19,305000	0,845	71	0,345	2	131	84	105	80	5,7	1473	45	3,2	2590	644	-1,000
20,150000	0,855	70	0,340	2	131	86	105	73	5,1	1640	41	2,9	2890	628	-1,000
21,005000	0,875	69	0,345	2	143	86	111	74	5,1	1745	42	2,9	3070	634	-1,000
21,880000	0,875	69	0,355	2	141	87	110	78	5,4	1645	44	3,0	2895	630	-1,000
22,755000	0,855	70	0,340	2	140	87	110	75	5,3	1673	43	3,0	2945	622	-1,000
23,610000	0,880	68	0,345	2	142	88	111	75	5,1	1728	43	2,9	3040	616	-1,000
24,490000	0,885	68	0,350	2	141	86	109	78	5,3	1653	44	3,0	2910	620	-1,000
25,375000	0,860	70	0,340	2	138	86	108	76	5,3	1633	43	3,0	2875	608	-1,000
26,235000	0,905	66	0,340	2	139	86	108	76	5,3	1633	43	3,0	2875	608	-1,000
27,140000	0,885	68	0,340	2	139	86	108	76	5,3	1633	43	3,0	2875	608	-1,000
28,025000	0,840	71	0,340	2	139	86	108	76	5,3	1633	43	3,0	2875	608	-1,000
28,865000	0,880	68	0,345	2	141	87	110	78	5,3	1648	44	3,0	2900	684	-1,000
29,745000	0,865	69	0,335	2	140	86	109	78	5,4	1610	44	3,1	2835	659	-1,000
30,610000	0,840	71	0,335	2	137	85	109	76	5,4	1600	43	3,1	2815	634	-1,000
31,450000	0,865	69	0,345	2	140	87	110	76	5,2	1678	43	3,0	2950	639	-1,000
32,315000	0,880	68	0,350	2	141	87	110	78	5,3	1668	44	3,0	2935	639	-1,000
33,195000	0,850	71	0,340	2	140	86	110	76	5,4	1640	43	3,0	2885	630	-1,000
34,045000	0,870	69	0,340	2	141	88	111	74	5,1	1745	42	2,9	3070	625	-1,000
34,915000	0,895	67	0,345	2	142	87	109	77	5,1	1700	43	2,9	2995	639	-1,000
35,810000	0,860	70	0,345	2	138	85	109	78	5,4	1593	44	3,1	2800	628	-1,000
36,670000	0,905	66	0,345	2	140	87	109	78	5,4	1593	44	3,1	2800	628	-1,000
37,575000	0,885	68	0,345	2	140	87	109	78	5,4	1593	44	3,1	2800	628	-1,000
38,460000	0,850	71	0,345	2	140	87	109	78	5,4	1593	44	3,1	2800	628	-1,000
39,310000	0,895	67	0,345	2	146	88	112	79	5,3	1690	45	3,0	2975	755	-1,000
40,205000	0,875	69	0,345	2	142	86	110	81	5,5	1588	46	3,1	2795	719	-1,000
41,080000	0,855	70	0,340	2	139	85	109	78	5,4	1600	44	3,1	2815	683	-1,000
41,935000	0,875	69	0,340	2	141	86	109	78	5,3	1633	44	3,0	2875	672	-1,000
42,810000	0,870	69	0,345	2	140	85	109	80	5,5	1595	45	3,1	2805	669	-1,000
43,680000	0,855	70	0,340	2	139	85	109	77	5,4	1610	44	3,1	2835	650	-1,000
44,535000	0,875	69	0,340	2	141	86	110	76	5,2	1673	43	3,0	2945	652	-1,000
45,410000	0,875	69	0,345	2	140	85	109	79	5,4	1605	45	3,1	2825	645	-1,000
46,285000	0,855	70	0,340	2	137	85	108	77	5,4	1608	43	3,0	2830	627	-1,000
47,140000	0,900	67	0,340	2	139	85	108	77	5,4	1608	43	3,0	2830	627	-1,000
48,040000	0,865	69	0,340	2	139	85	108	77	5,4	1608	43	3,0	2830	627	-1,000
48,905000	0,840	71	0,340	2	139	85	108	77	5,4	1608	43	3,0	2830	627	-1,000
49,745000	0,865	69	0,345	2	142	87	111	79	5,5	1618	45	3,1	2845	700	-1,000
50,610000	0,880	68	0,345	2	143	86	111	79	5,3	1653	45	3,0	2910	678	-1,000
51,490000	0,845	71	0,340	2	141	86	111	78	5,5	1600	44	3,1	2815	672	-1,000
52,335000	0,870	69	0,340	2	143	88	112	75	5,1	1743	42	2,9	3065	661	-1,000
53,205000	0,900	67	0,345	2	144	87	111	78	5,2	1708	44	2,9	3005	669	-1,000
54,105000	0,855	70	0,340	2	140	86	110	78	5,5	1608	44	3,1	2830	653	-1,000
54,960000	0,885	68	0,345	2	141	87	110	77	5,2	1688	44	2,9	2970	644	-1,000
55,845000	0,900	67	0,345	2	142	86	109	79	5,2	1665	45	3,0	2930	658	-1,000
56,745000	0,860	70	0,340	2	139	84	109	79	5,5	1585	45	3,1	2790	644	-1,000
57,605000	0,880	68	0,340	2	140	87	109	79	5,5	1585	45	3,1	2790	644	-1,000
58,485000	0,880	68	0,340	2	140	87	109	79	5,5	1585	45	3,1	2790	644	-1,000
59,365000	0,850	71	0,340	2	140	87	109	79	5,5	1585	45	3,1	2790	644	-1,000
60,215000	0,855	70	0,340	2	147	89	114	77	5,4	1693	44	3,1	2980	792	-1,000
61,070000	0,890	67	0,345	2	147	89	113	78	5,3	1715	44	3,0	3020	763	-1,000
61,960000	0,885	68	0,345	2	145	87	111	81	5,5	1615	46	3,1	2840	745	-1,000
62,845000	0,855	70	0,340	2	142	86	111	79	5,5	1608	45	3,1	2830	723	-1,000
63,700000	0,880	68	0,340	2	144	87	111	78	5,3	1680	44	3,0	2955	709	-1,000
64,580000	0,890	67	0,345	2	143	86	110	80	5,4	1628	45	3,1	2865	719	-1,000
65,470000	0,855	70	0,340	2	140	85	109	79	5,5	1578	45	3,1	2775	697	-1,000
66,325000	0,875	69	0,345	2	141	86	110	78	5,4	1635	44	3,0	2880	691	-1,000
67,200000	0,890	67	0,345	2	142	85	109	80	5,4	1618	45	3,0	2850	691	-1,000
68,090000	0,865	69	0,345	2	139	84	108	81	5,6	1548	46	3,2	2725	677	-1,000
68,955000	0,880	68	0,340	2	139	85	109	77	5,2	1658	44	3,0	2915	659	-1,000
69,835000	0,890	67	0,340	2	141	85	109	78	5,2	1660	44	3,0	2920	675	-1,000
70,725000	0,875	69	0,345	2	139	84	109	80	5,5	1578	45	3,1	2775	670	-1,000
71,600000	0,855	70	0,340	2	138	84	108	78	5,4	1590	44	3,1	2800	656	-1,000
72,455000	0,890	67	0,345	2	140	86	108	78	5,2	1660	44	3,0	2920	658	-1,000
73,345000	0,885	68	0,345	2	139	85	108	80	5,4	1598	45	3,1	2810	664	-1,000
74,230000	0,860	70	0,345	2	137	83	107	79	5,5	1560	45	3,1	2745	663	-1,000
75,090000	0,885	68	0,345	2	139	85	108	78	5,3	1643	44	3,0	2890	658	-1,000
75,975000	0,885	68	0,345	2	140	85	109	79	5,3	1623	45	3,0	2855	672	-1,000
76,860000	0,865	69	0,345	2	139	84	109	79	5,3	1623	45	3,0	2855	672	-1,000
77,725000	0,860	70	0,345	2	139	84	109	79	5,3	1623	45	3,0	2855	672	-1,000
78,585000	0,900	67	0,345	2	139	84	109	79	5,3	1623	45	3,0	2855	672	-1,000
79,485000	0,860	70	0,340	2	150	89	116	78	5,5	1700	44	3,1	2995	839	-1,000
80,345000	0,890	67	0,345	2	149	90	115	76	5,1	1790	43	2,9	3150	800	-1,000
81,235000	0,890	67	0,345	2	146	89	112	82	5,5	1623	46	3,1	2855	788	-1,000
82,125000	0,855	70	0,340	2	142	85	111	81	5,6	1568	46	3,2	2760	764	-1,000
82,980000	0,870	69	0,340	2	144	87	111	78	5,4	1660	44	3,0	2920	752	-1,000
83,850000	0,880	68	0,340	2	145	87	111	79	5,4	1650	45	3,0	2905	753	-1,000
84,730000	0,855	70	0,340	2	142	86	111	79	5,5	1603	45	3,1	2820	744	-1,000
85,585000	0,880	68	0,345	2	143	87	111	78	5,3	1683	44	3,0	2960	728	-1,000
86,465000	0,890	67	0,345	2	145	87	112	79	5,3	1670	45	3,0	2940	739	-1,000
87,355000	0,865	69	0,345	2	143	86	112	79	5,5	1630	45	3,1	2870	727	-1,000
88,220000	0,870	69	0,340	2	144	88	112	77	5,3	1705	43	3,0	3000	719	-1,000
89,090000	0,885	68	0,345	2	146	88	113	78	5,3	1705	44	3,0	3000	722	-1,000
89,975000	0,875	69	0,345	2	145	87	112	79	5,4	1660	45	3,1	2920	720	-1,000
90,850000	0,850	71	0,340	2	143	88	112	77	5,4	1648	44	3,1	2900	708	-1,000
91,700000	0,885	68	0,345	2	145	89	112	76	5,2	1733	43	2,9	3050	709	-1,000
92,585000	0,890	67	0,345	2	145	88	111	79	5,3	1668	45	3,0	2935	717	-1,000
93,475000	0,850	71	0,340	2	142	86	111	79	5,6	1588	45	3,2	2795	708	-1,000
94,325000	0,875	69	0,345	2	143	87	111	78	5,3	1665	44	3,0	2930	695	-1,000
95,200000	0,890	67	0,345	2	144	86	110	80	5,4	1640	45	3,0	2885	706	-1,000
96,090000	0,860	70	0,340	2	141	85	110	79	5,5	1598	45	3,1	2810	702	-1,000
96,950000	0,870	69	0,340	2	142	87	111	77	5,3	1678	43	3,0	2955	688	-1,000
97,820000	0,890	67	0,345	2	144	87	111	79	5,3	1665	45	3,0	2930	697	-1,000
98,710000	0,855	70	0,345	2	142	86	111	79	5,6	1595	45	3,1	2805	691	-1,000
99,565000	0,880	68	0,340	2	142	87	110	76	5,2	1705	43	2,9	3000	686	-1,000
100,445000	0,895	67	0,345	2	142	86	109	80	5,3	1638	45	3,0	2880	694	-1,000
101,340000	0,865	69	0,340	2	138	84	108	79	5,5	1570	45	3,1	2765	675	-1,000
102,205000	0,885	68	0,345	2	138	84	108	79	5,4	1605	45	3,0	2825	669	-1,000
103,090000	0,890	67	0,345	2	139	84	108	81	5,4	1585	46	3,1	2790	667	-1,000
103,980000	0,860	70	0,345	2	138	83	108	81	5,6	1530	46	3,2	2695	673	-1,000
104,840000	0,885	68	0,345	2	139	85	108	81	5,6	1530	46	3,2	2695	673	-1,000
105,725000	0,890	67	0,345	2	139	85	108	81	5,6	1530	46	3,2	2695	673	-1,000
106,615000	0,910	66	0,345	2	139	85	108	81	5,6	1530	46	3,2	2695	673	-1,000
107,525000	0,875	69	0,340	2	148	89	115	78	5,3	1713	44	3,0	3015	855	-1,000
108,400000	0,885	68	0,340	2	147	89	113	76	5,2	1753	43	2,9	3085	798	-1,000
109,285000	0,910	66	0,345	2	146	88	111	80	5,3	1683	45	3,0	2960	783	-1,000
110,195000	0,895	67	0,345	2	144	85	111	83	5,5	1600	47	3,1	2815	764	-1,000
111,090000	0,865	69	0,340	2	142	85	110	79	5,5	1610	45	3,1	2835	744	-1,000
111,955000	0,885	68	0,340	2	143	87	111	78	5,3	1685	44	3,0	2965	734	-1,000
112,840000	0,900	67	0,345	2	144	86	110	80	5,3	1665	45	3,0	2930	739	-1,000
113,740000	0,855	70	0,340	2	141	85	110	80	5,6	1575	45	3,2	2770	727	-1,000
114,595000	0,875	69	0,340	2	142	87	110	77	5,3	1660	44	3,0	2920	711	-1,000
115,470000	0,895	67	0,345	2	143	86	110	79	5,3	1658	45	3,0	2920	713	-1,000
116,365000	0,880	68	0,345	2	141	85	109	81	5,5	1595	46	3,1	2810	708	-1,000
117,245000	0,850	71	0,340	2	139	85	109	79	5,5	1570	45	3,1	2765	686	-1,000
118,095000	0,865	69	0,345	2	140	85	109	79	5,5	1595	45	3,1	2805	675	-1,000
118,960000	0,880	68	0,345	2	140	85	108	80	5,4	1595	45	3,1	2810	688	-1,000
119,840000	0,850	71	0,345	2	138	84	108	80	5,6	1538	45	3,2	2705	680	-1,000
120,690000	0,860	70	0,345	2	140	86	110	78	5,4	1610	44	3,1	2835	677	-1,000
121,550000	0,865	69	0,340	2	142	86	110	79	5,4	1608	45	3,1	2830	683	-1,000
122,415000	0,845	71	0,345	2	139	85	109	79	5,6	1550	45	3,2	2730	677	-1,000
123,260000	0,865	69	0,345	2	141	86	110	77	5,4	1635	44	3,0	2880	672	-1,000
124,125000	0,865	69	0,345	2	141	85	109	80	5,5	1578	45	3,1	2775	678	-1,000
124,990000	0,840	71	0,340	2	138	84	109	78	5,6	1560	44	3,2	2745	667	-1,000
125,830000	0,850	71	0,340	2	140	86	110	77	5,4	1620	44	3,1	2850	667	-1,000
126,680000	0,860	70	0,340	2	142	87	111	78	5,5	1620	44	3,1	2850	691	-1,000
127,540000	0,850	71	0,340	2	141	86	110	78	5,5	1595	44	3,1	2805	680	-1,000
128,390000	0,865	69	0,340	2	141	86	110	77	5,3	1653	43	3,0	2910	680	-1,000
129,255000	0,885	68	0,345	2	142	86	109	79	5,4	1628	45	3,0	2865	688	-1,000
130,140000	0,855	70	0,340	2	139	85	109	79	5,5	1578	45	3,1	2775	683	-1,000
130,995000	0,880	68	0,340	2	139	85	108	77	5,3	1635	44	3,0	2880	670	-1,000
131,875000	0,880	68	0,340	2	139	84	107	80	5,4	1578	45	3,1	2775	683	-1,000
132,755000	0,850	71	0,340	2	136	83	106	79	5,6	1520	45	3,2	2675	672	-1,000
133,605000	0,865	69	0,340	2	137	84	107	78	5,4	1573	44	3,1	2770	666	-1,000
134,470000	0,870	69	0,340	2	137	83	107	79	5,4	1565	45	3,1	2755	666	-1,000
135,340000	0,840	71	0,340	2	136	83	107	78	5,6	1538	44	3,2	2705	666	-1,000
136,180000	0,870	69	0,340	2	139	85	109	77	5,3	1645	43	3,0	2895	666	-1,000
137,050000	0,870	69	0,340	2	140	85	109	79	5,4	1605	45	3,1	2825	675	-1,000
137,920000	0,850	71	0,340	2	138	84	108	78	5,5	1583	44	3,1	2785	673	-1,000
138,770000	0,860	70	0,340	2	140	86	110	77	5,4	1630	44	3,0	2870	664	-1,000
139,630000	0,875	69	0,345	2	142	86	109	79	5,4	1608	45	3,1	2830	678	-1,000
140,505000	0,845	71	0,340	2	140	85	110	78	5,6	1573	44	3,2	2770	677	-1,000
141,350000	0,875	69	0,340	2	141	87	110	78	5,6	1573	44	3,2	2770	677	-1,000
142,225000	0,870	69	0,340	2	141	87	110	78	5,6	1573	44	3,2	2770	677	-1,000
143,095000	0,840	71	0,340	2	141	87	110	78	5,6	1573	44	3,2	2770	677	-1,000
143,935000	0,845	71	0,340	2	146	89	113	77	5,5	1653	44	3,1	2910	786	-1,000
144,780000	0,880	68	0,345	2	146	88	113	77	5,2	1718	44	3,0	3025	767	-1,000
145,660000	0,880	68	0,345	2	144	87	111	80	5,4	1630	45	3,1	2870	750	-1,000
146,540000	0,855	70	0,340	2	142	86	111	78	5,5	1618	44	3,1	2845	730	-1,000
147,395000	0,870	69	0,340	2	143	87	111	78	5,3	1660	44	3,0	2920	727	-1,000
148,265000	0,875	69	0,340	2	143	86	110	80	5,4	1618	45	3,1	2850	720	-1,000
149,140000	0,845	71	0,340	2	141	85	111	79	5,6	1575	45	3,2	2770	714	-1,000
149,985000	0,855	70	0,340	2	143	87	112	77	5,4	1668	43	3,0	2935	700	-1,000
150,840000	0,865	69	0,345	2	145	88	112	78	5,4	1670	44	3,0	2940	711	-1,000
151,705000	0,840	71	0,340	2	144	88	113	77	5,5	1650	44	3,1	2905	702	-1,000
152,545000	0,860	70	0,340	2	146	89	114	76	5,3	1710	43	3,0	3010	711	-1,000
153,405000	0,870	69	0,340	2	147	89	114	76	5,3	1728	43	3,0	3040	720	-1,000
154,275000	0,840	71	0,340	2	145	88	113	77	5,5	1643	44	3,1	2890	720	-1,000
155,115000	0,875	69	0,340	2	147	89	113	76	5,2	1730	43	3,0	3045	736	-1,000
155,990000	0,865	69	0,345	2	146	88	113	79	5,5	1643	45	3,1	2890	734	-1,000
156,855000	0,850	71	0,340	2	143	87	112	78	5,5	1630	44	3,1	2870	731	-1,000
157,705000	0,855	70	0,340	2	145	88	112	77	5,4	1660	44	3,1	2920	741	-1,000
158,560000	0,860	70	0,345	2	144	87	111	80	5,6	1590	45	3,2	2800	739	-1,000
159,420000	0,830	72	0,340	2	141	86	110	79	5,7	1545	45	3,2	2720	725	-1,000
160,250000	0,845	71	0,340	2	142	87	111	77	5,5	1610	44	3,1	2835	731	-1,000
161,095000	0,855	70	0,340	2	143	87	111	79	5,5	1605	45	3,1	2825	739	-1,000
161,950000	0,825	73	0,340	2	141	86	110	79	5,7	1543	45	3,2	2715	734	-1,000
162,775000	0,835	72	0,340	2	142	87	111	77	5,5	1598	44	3,1	2810	723	-1,000
163,610000	0,845	71	0,340	2	144	87	112	78	5,5	1618	44	3,1	2845	741	-1,000
164,455000	0,855	70	0,340	2	143	87	111	77	5,4	1643	44	3,1	2890	739	-1,000
165,310000	0,830	72	0,340	2	141	86	110	78	5,7	1555	44	3,2	2735	723	-1,000
166,140000	0,845	71	0,340	2	143	87	111	78	5,5	1615	44	3,1	2840	725	-1,000
166,985000	0,860	70	0,340	2	144	87	111	79	5,5	1610	45	3,1	2835	741	-1,000
167,845000	0,830	72	0,340	2	141	86	110	79	5,7	1545	45	3,2	2720	731	-1,000
168,675000	0,845	71	0,340	2	142	87	111	77	5,5	1618	44	3,1	2845	720	-1,000
169,520000	0,850	71	0,340	2	143	87	111	79	5,6	1588	45	3,2	2795	739	-1,000
170,370000	0,840	71	0,340	2	141	85	110	79	5,6	1560	45	3,2	2745	734	-1,000
171,210000	0,830	72	0,340	2	141	86	110	78	5,6	1558	44	3,2	2740	730	-1,000
172,040000	0,850	71	0,340	2	143	87	111	78	5,5	1618	44	3,1	2845	736	-1,000
172,890000	0,855	70	0,340	2	143	87	110	79	5,5	1595	45	3,1	2805	741	-1,000
173,745000	0,825	73	0,340	2	140	85	110	78	5,7	1550	44	3,2	2730	723	-1,000
174,570000	0,835	72	0,340	2	142	87	111	77	5,5	1603	44	3,1	2820	714	-1,000
175,405000	0,850	71	0,340	2	144	87	111	78	5,5	1610	44	3,1	2835	731	-1,000
176,255000	0,835	72	0,340	2	142	86	110	79	5,7	1550	45	3,2	2730	720	-1,000
177,090000	0,825	73	0,340	2	140	87	110	77	5,6	1583	44	3,2	2785	705	-1,000
177,915000	0,850	71	0,340	2	143	87	111	78	5,5	1613	44	3,1	2840	725	-1,000
178,765000	0,830	72	0,340	2	142	86	111	79	5,7	1540	45	3,2	2710	723	-1,000
179,595000	0,815	74	0,340	2	141	87	111	78	5,7	1555	44	3,2	2735	700	-1,000
180,410000	0,840	71	0,340	2	144	88	112	76	5,4	1645	43	3,1	2895	719	-1,000
181,250000	0,845	71	0,340	2	144	88	112	78	5,5	1618	44	3,1	2845	741	-1,000
182,095000	0,815	74	0,335	2	142	87	111	77	5,7	1573	44	3,2	2770	728	-1,000
182,910000	0,830	72	0,340	2	143	88	112	77	5,6	1605	44	3,2	2825	725	-1,000
183,740000	0,855	70	0,340	2	144	88	111	78	5,5	1628	44	3,1	2865	742	-1,000
184,595000	0,835	72	0,335	2	142	86	111	78	5,6	1570	44	3,2	2765	731	-1,000
185,430000	0,855	70	0,335	2	142	87	111	78	5,6	1570	44	3,2	2765	731	-1,000
186,285000	0,855	70	0,335	2	142	87	111	78	5,6	1570	44	3,2	2765	731	-1,000
187,140000	0,860	70	0,335	2	142	87	111	78	5,6	1570	44	3,2	2765	731	-1,000
188,000000	0,845	71	0,335	2	149	90	115	77	5,5	1673	44	3,1	2945	881	-1,000
188,845000	0,875	69	0,335	2	148	90	114	77	5,3	1728	44	3,0	3040	844	-1,000
189,720000	0,895	67	0,340	2	148	88	112	81	5,4	1660	46	3,1	2920	842	-1,000
190,615000	0,855	70	0,335	2	145	86	112	79	5,6	1615	45	3,1	2840	819	-1,000
191,470000	0,865	69	0,335	2	145	88	113	78	5,4	1678	44	3,0	2950	789	-1,000
192,335000	0,885	68	0,340	2	147	88	112	80	5,4	1663	45	3,1	2925	800	-1,000
193,220000	0,855	70	0,345	2	144	86	112	80	5,6	1595	45	3,2	2805	795	-1,000
194,075000	0,865	69	0,340	2	146	88	113	78	5,4	1678	44	3,0	2950	780	-1,000
194,940000	0,860	70	0,340	2	146	88	113	79	5,5	1628	45	3,1	2865	778	-1,000
195,800000	0,830	72	0,340	2	142	87	112	78	5,6	1585	44	3,2	2790	766	-1,000
196,630000	0,850	71	0,340	2	144	88	112	78	5,5	1635	44	3,1	2880	763	-1,000
197,480000	0,855	70	0,340	2	145	87	112	78	5,5	1633	44	3,1	2875	764	-1,000
198,335000	0,835	72	0,335	2	144	87	113	77	5,5	1628	44	3,1	2865	767	-1,000
199,170000	0,850	71	0,340	2	147	89	114	76	5,4	1700	43	3,0	2990	773	-1,000
200,020000	0,855	70	0,340	2	149	90	115	78	5,5	1683	44	3,1	2960	792	-1,000
200,875000	0,840	71	0,345	2	147	89	114	78	5,6	1640	44	3,2	2890	784	-1,000
201,715000	0,845	71	0,335	2	147	90	114	77	5,4	1678	43	3,1	2950	789	-1,000
202,560000	0,860	70	0,340	2	148	89	113	79	5,5	1650	45	3,1	2905	789	-1,000
203,420000	0,835	72	0,335	2	143	87	112	78	5,6	1588	44	3,2	2795	777	-1,000
204,255000	0,830	72	0,340	2	143	88	112	78	5,6	1580	44	3,2	2780	761	-1,000
205,085000	0,840	71	0,340	2	144	87	112	79	5,6	1590	45	3,2	2800	769	-1,000
205,925000	0,825	73	0,340	2	142	87	111	78	5,7	1560	44	3,2	2745	750	-1,000
206,750000	0,830	72	0,335	2	141	86	109	79	5,7	1535	45	3,2	2700	741	-1,000
207,580000	0,815	74	0,330	2	138	85	108	78	5,7	1508	44	3,2	2650	733	-1,000
208,395000	0,835	72	0,335	2	139	85	108	80	5,7	1513	45	3,2	2660	747	-1,000
209,230000	0,815	74	0,335	2	137	83	108	81	5,9	1453	46	3,4	2555	733	-1,000
210,045000	0,830	72	0,335	2	137	84	107	78	5,6	1523	44	3,2	2680	722	-1,000
210,875000	0,845	71	0,340	2	139	84	107	80	5,7	1508	45	3,2	2650	725	-1,000
211,720000	0,825	73	0,335	2	136	83	107	78	5,7	1510	44	3,2	2660	709	-1,000
212,545000	0,845	71	0,335	2	138	85	108	77	5,5	1575	44	3,1	2770	700	-1,000
213,390000	0,855	70	0,335	2	139	85	108	78	5,4	1585	44	3,1	2790	702	-1,000
214,245000	0,840	71	0,335	2	136	84	107	78	5,5	1545	44	3,1	2720	689	-1,000
215,085000	0,860	70	0,335	2	138	85	108	77	5,4	1593	44	3,1	2800	686	-1,000
215,945000	0,855	70	0,335	2	137	84	107	79	5,5	1555	45	3,1	2735	686	-1,000
216,800000	0,845	71	0,335	2	136	84	108	77	5,4	1580	43	3,1	2780	681	-1,000
217,645000	0,875	69	0,340	2	140	85	109	78	5,3	1643	44	3,0	2890	697	-1,000
218,520000	0,850	71	0,340	2	140	85	110	78	5,5	1585	44	3,1	2790	702	-1,000
219,370000	0,860	70	0,335	2	141	87	110	75	5,3	1678	43	3,0	2955	700	-1,000
220,230000	0,875	69	0,340	2	143	87	110	78	5,4	1645	44	3,0	2895	717	-1,000
221,105000	0,845	71	0,335	2	141	86	110	78	5,5	1598	44	3,1	2810	711	-1,000
221,950000	0,890	67	0,340	2	143	87	110	77	5,2	1703	44	2,9	3000	713	-1,000
222,840000	0,875	69	0,340	2	141	85	109	80	5,5	1585	45	3,1	2790	720	-1,000
223,715000	0,855	70	0,335	2	138	85	108	77	5,4	1598	44	3,1	2810	698	-1,000
224,570000	0,885	68	0,340	2	141	85	109	78	5,3	1635	44	3,0	2880	698	-1,000
225,455000	0,880	68	0,340	2	139	84	108	80	5,4	1598	45	3,1	2810	702	-1,000
226,335000	0,860	70	0,335	2	137	84	108	77	5,4	1600	44	3,0	2815	681	-1,000
227,195000	0,905	66	0,340	2	139	84	107	79	5,2	1640	45	3,0	2890	697	-1,000
228,100000	0,865	69	0,340	2	137	82	107	81	5,6	1525	46	3,2	2685	689	-1,000
228,965000	0,885	68	0,340	2	138	84	107	78	5,3	1625	44	3,0	2860	688	-1,000
229,850000	0,905	66	0,340	2	139	84	107	80	5,3	1610	45	3,0	2835	698	-1,000
230,755000	0,870	69	0,340	2	136	82	106	80	5,5	1543	45	3,1	2715	680	-1,000
231,625000	0,900	67	0,340	2	138	84	107	78	5,2	1653	44	2,9	2910	688	-1,000
232,525000	0,890	67	0,340	2	138	83	107	80	5,4	1590	45	3,0	2800	688	-1,000
233,415000	0,865	69	0,340	2	136	83	107	79	5,4	1570	45	3,1	2765	670	-1,000
234,280000	0,895	67	0,340	2	139	85	108	77	5,2	1660	44	2,9	2920	675	-1,000
235,175000	0,885	68	0,345	2	138	84	108	80	5,4	1593	45	3,1	2800	680	-1,000
236,060000	0,880	68	0,340	2	137	84	108	76	5,2	1653	43	2,9	2910	669	-1,000
236,940000	0,900	67	0,345	2	141	85	109	79	5,2	1653	45	3,0	2910	684	-1,000
237,840000	0,865	69	0,340	2	139	84	109	79	5,4	1600	45	3,1	2815	684	-1,000
238,705000	0,905	66	0,340	2	141	86	109	79	5,4	1600	45	3,1	2815	684	-1,000
239,610000	0,860	70	0,340	2	141	86	109	79	5,4	1600	45	3,1	2815	684	-1,000
240,470000	0,850	71	0,340	2	141	86	109	79	5,4	1600	45	3,1	2815	684	-1,000
241,320000	0,890	67	0,345	2	143	87	110	80	5,3	1648	45	3,0	2900	775	-1,000
242,210000	0,865	69	0,340	2	140	84	109	80	5,6	1568	45	3,1	2760	752	-1,000
243,075000	0,850	71	0,340	2	139	85	109	79	5,5	1565	45	3,1	2755	722	-1,000
243,925000	0,875	69	0,340	2	141	86	110	78	5,3	1653	44	3,0	2910	728	-1,000
244,800000	0,880	68	0,345	2	142	86	110	79	5,4	1638	45	3,0	2880	739	-1,000
245,680000	0,845	71	0,340	2	141	86	110	78	5,5	1590	44	3,1	2800	728	-1,000
246,525000	0,865	69	0,340	2	143	88	111	76	5,3	1675	43	3,0	2945	738	-1,000
247,390000	0,885	68	0,340	2	145	87	112	78	5,3	1683	44	3,0	2960	750	-1,000
248,275000	0,860	70	0,340	2	144	86	112	79	5,5	1613	45	3,1	2840	748	-1,000
249,135000	0,875	69	0,340	2	144	88	112	77	5,3	1698	44	3,0	2985	741	-1,000
250,010000	0,900	67	0,340	2	146	88	112	77	5,1	1743	44	2,9	3065	758	-1,000
250,910000	0,900	67	0,345	2	144	87	110	79	5,3	1673	45	3,0	2945	766	-1,000
251,810000	0,865	69	0,335	2	141	85	109	78	5,4	1615	44	3,1	2840	753	-1,000
252,675000	0,900	67	0,340	2	142	86	109	78	5,2	1685	44	2,9	2965	753	-1,000
253,575000	0,925	65	0,345	2	142	85	108	81	5,2	1653	46	3,0	2910	763	-1,000
254,500000	0,880	68	0,340	2	139	83	108	80	5,5	1578	45	3,1	2775	763	-1,000
255,380000	0,875	69	0,340	2	140	86	109	78	5,3	1625	44	3,0	2860	731	-1,000
256,255000	0,910	66	0,345	2	142	85	110	79	5,2	1688	45	2,9	2970	750	-1,000
257,165000	0,875	69	0,340	2	142	85	111	79	5,4	1635	45	3,1	2880	748	-1,000
258,040000	0,870	69	0,340	2	143	87	112	76	5,2	1718	43	3,0	3020	741	-1,000
258,910000	0,900	67	0,345	2	147	89	114	77	5,1	1773	44	2,9	3120	758	-1,000
259,810000	0,885	68	0,340	2	147	89	114	78	5,3	1723	44	3,0	3035	766	-1,000
260,695000	0,870	69	0,340	2	145	88	113	77	5,3	1710	43	3,0	3010	748	-1,000
261,565000	0,900	67	0,340	2	146	89	113	76	5,1	1780	43	2,9	3130	747	-1,000
262,465000	0,910	66	0,345	2	146	88	111	80	5,2	1703	45	3,0	2995	752	-1,000
263,375000	0,870	69	0,340	2	142	86	111	79	5,4	1635	45	3,1	2880	752	-1,000
264,245000	0,905	66	0,345	2	144	88	111	78	5,2	1723	44	2,9	3030	753	-1,000
265,150000	0,900	67	0,345	2	144	86	111	80	5,3	1655	45	3,0	2915	758	-1,000
266,050000	0,870	69	0,340	2	142	85	110	79	5,4	1630	45	3,1	2870	744	-1,000
266,920000	0,890	67	0,340	2	144	87	111	78	5,2	1700	44	3,0	2990	755	-1,000
267,810000	0,895	67	0,345	2	144	86	111	79	5,3	1665	45	3,0	2930	756	-1,000
268,705000	0,875	69	0,340	2	143	86	111	78	5,3	1673	44	3,0	2945	756	-1,000
269,580000	0,900	67	0,340	2	146	88	112	77	5,1	1748	44	2,9	3075	759	-1,000
270,480000	0,915	66	0,345	2	147	87	112	79	5,2	1720	45	2,9	3025	773	-1,000
271,395000	0,880	68	0,340	2	143	86	111	78	5,3	1660	44	3,0	2920	755	-1,000
272,275000	0,900	67	0,340	2	144	88	111	78	5,2	1708	44	2,9	3005	755	-1,000
273,175000	0,915	66	0,345	2	144	86	110	82	5,3	1640	46	3,0	2890	763	-1,000
274,090000	0,875	69	0,340	2	140	84	109	81	5,5	1575	46	3,1	2770	752	-1,000
274,965000	0,855	70	0,340	2	140	85	109	79	5,5	1583	45	3,1	2785	742	-1,000
275,820000	0,875	69	0,340	2	142	87	110	78	5,3	1663	44	3,0	2925	742	-1,000
276,695000	0,890	67	0,345	2	144	86	110	80	5,4	1633	45	3,1	2875	756	-1,000
277,585000	0,860	70	0,340	2	142	85	111	80	5,6	1583	45	3,2	2785	761	-1,000
278,445000	0,850	71	0,345	2	142	87	111	78	5,5	1610	44	3,1	2835	742	-1,000
279,295000	0,875	69	0,345	2	145	87	112	79	5,4	1650	45	3,1	2905	761	-1,000
280,170000	0,880	68	0,340	2	146	88	112	78	5,3	1678	44	3,0	2950	773	-1,000
281,050000	0,850	71	0,340	2	143	86	111	79	5,5	1603	45	3,1	2820	764	-1,000
281,900000	0,875	69	0,340	2	144	88	111	77	5,3	1683	44	3,0	2960	758	-1,000
282,775000	0,890	67	0,345	2	144	87	111	80	5,4	1645	45	3,0	2895	769	-1,000
283,665000	0,860	70	0,345	2	141	85	109	81	5,6	1555	46	3,2	2735	763	-1,000
284,525000	0,870	69	0,340	2	141	86	110	78	5,4	1628	44	3,0	2865	739	-1,000
285,395000	0,890	67	0,345	2	142	85	109	81	5,4	1613	46	3,1	2840	745	-1,000
286,285000	0,875	69	0,340	2	140	84	108	81	5,5	1560	46	3,1	2745	747	-1,000
287,160000	0,855	70	0,340	2	137	83	107	80	5,6	1530	45	3,2	2695	730	-1,000
288,015000	0,880	68	0,340	2	139	84	107	79	5,4	1595	45	3,0	2810	727	-1,000
288,895000	0,880	68	0,340	2	139	83	107	81	5,5	1558	46	3,1	2740	730	-1,000
289,775000	0,855	70	0,340	2	137	83	107	80	5,6	1518	45	3,2	2670	716	-1,000
290,630000	0,865	69	0,340	2	138	84	107	78	5,4	1575	44	3,1	2770	713	-1,000
291,495000	0,880	68	0,345	2	139	84	107	81	5,5	1560	46	3,1	2745	725	-1,000
292,375000	0,845	71	0,340	2	137	83	108	80	5,7	1518	45	3,2	2670	714	-1,000
293,220000	0,860	70	0,340	2	140	85	109	77	5,4	1618	44	3,1	2850	714	-1,000
294,080000	0,870	69	0,345	2	141	85	109	80	5,5	1595	45	3,1	2810	728	-1,000
294,950000	0,840	71	0,340	2	139	85	110	78	5,5	1583	44	3,1	2785	720	-1,000
295,790000	0,850	71	0,340	2	143	87	111	77	5,4	1650	43	3,1	2905	717	-1,000
296,640000	0,865	69	0,340	2	144	87	111	78	5,4	1635	44	3,1	2880	733	-1,000
297,505000	0,845	71	0,340	2	142	86	111	78	5,5	1608	44	3,1	2830	736	-1,000
298,350000	0,875	69	0,340	2	144	88	111	77	5,3	1675	44	3,0	2945	738	-1,000
