# Supplementary material for: Automated analysis of finger blood pressure recordings provides insight in determinants of baroreflex sensitivity and heart rate variability—the HELIUS study
Source: Med Biol Eng Comput. 2023 Jan 23;61(5):1183–91. doi: 10.1007/s11517-023-02768-4 (PMC10083154; doi:10.1007/s11517-023-02768-4)
Supplement: Supplementary file 2 — (ZIP 48.4 kb) [file 11517_2023_2768_MOESM2_ESM.zip › 20230111-MatlabHRVBRS-publication-def/analyseFolder.m]

%% analyseFolder
%%
%% Analyse folder with nexfin csv file to calculate HRV, BRS and hemodynamic parameters
%%
%%  2021 (8) Didier Collard, d.collard@amsterdamumc.nl
%%
%%
folder = uigetdir();


fileList = dir(folder+"/*.csv"); %%% CSV import
fileNames = "";
[saveFile,savePath] = uiputfile('*.csv');

%% change for shortened recordings; cutLength is final length; cutBack=1 --> shorten sample from back
cutLength = -1;
cutBack = 1;


for(i=1:length(fileList))
    fileNames(i) = fileList(i).folder + "/" + fileList(i).name;
end

results = cell([length(fileNames) 38]);
tic
for i=1:length(fileList)
    try
       sample = importNexfin( fileNames(i)); %% CSV import
    catch ME
        fprintf("error while importing %d of %d with name %s \n", i,length(fileNames),fileNames(i));
        row = cell([1 38]);
        row(1,[1:4]) = {'NA', 'NA', 'NA', fileNames(i)};
        results(i,:) = row;
        continue
    end
    
    
	if(isempty(sample.nexfin.patient.name) )
        sample.nexfin.patient.name= 'NA';
	 end
    
    if(isempty(sample.nexfin.patient.ID) )
        sample.nexfin.patient.ID = 'NA';
    end

    resHRV = HRVScript(sample,0,cutLength,cutBack);
    resBRS = BRSScript(sample,0,cutLength,cutBack);
    resPara = paraScript(sample,0,cutLength,cutBack);
    resCheck = checkScript(sample,0,cutLength,cutBack);
    row = horzcat(sample.nexfin.patient.name, sample.nexfin.patient.ID, sample.nexfin.date, resPara.row, resBRS.row(2:end), resHRV.row(2:end), resCheck.row(2:end));
    results(i,:) = row;
end
toc
resTable = cell2table(results);
resTable.Properties.VariableNames = ["name" "ID" "date" "RecID"  "SYS" "DIA" "MAP" "HR" "SV" "CO" "SVR" "CI" "SVRI" "dPdt" "paraIncludedBeats" "paraTotalBeats" "paraLength" "meanBRS" "sdBRS" "geoMeanBRS" "geoSDBRS" "nBRS" "BRSincludedBeats" "BRStotalBeats" "BRSlength" "AvgRR" "SDNN" "AvgDiff" "SDSD" "RMSDD" "NN50" "pNN50" "HRVincludedBeats" "HRVtotalBeats" "HRVlength"  "nPhysiocalls" "nLargestStableBeats" "DurationStableBeats" ];


writetable(resTable,savePath+"/"+saveFile)
