# Supplementary material for: Automated analysis of finger blood pressure recordings provides insight in determinants of baroreflex sensitivity and heart rate variability—the HELIUS study
Source: Med Biol Eng Comput. 2023 Jan 23;61(5):1183–91. doi: 10.1007/s11517-023-02768-4 (PMC10083154; doi:10.1007/s11517-023-02768-4)
Supplement: Supplementary file 2 — (ZIP 48.4 kb) [file 11517_2023_2768_MOESM2_ESM.zip › 20230111-MatlabHRVBRS-publication-def/BRSScript.m]

%% BRSscript
%%
%% Calculate xBRS
%% Based on earlier script by Wim Stok
%% 2019 (5) Didier Collard, d.collard@amsterdamumc.nl
%%
%% plotVar (plot figure of analysis if plotVar==1)
%% cutLength: length used for shortening of recordings
%% cutBack==1: cut sample from end of recording
%% 
%% returns: struct with calculated parameters, out.row containes row for storage in results table
function [out] = BRSScript(sample, plotVar, cutLength, cutBack)
%% parameters
maxshift = 5;
pmax = 0.05;
clip = 1000;
filterFactor = 0.25;
movFilt = 9;

if (length(sample.b2b.time) < 1)
	out.row = {sample.recID, -1,-1,-1,-1,-1,-1,0,0};
    return;
end

if (nargin>2)
	if(cutLength>-1)
        if((cutBack==0) || (nargin == 3))
            cutLength = cutLength + sample.b2b.time(1);
            sample = cutSample(sample,1,find(sample.b2b.time>cutLength | sample.b2b.time==sample.b2b.time(end),1));
        else
            cutLength = sample.b2b.time(end) - cutLength;
            sample = cutSample(sample,find(sample.b2b.time>cutLength,1),length(sample.b2b.time));
        end
    end
end


%% remove outliers using moving average filter
filtIBI = movmedian(sample.b2b.IBI,movFilt);
sdFiltIBI = std(filtIBI);
lowerLim = filtIBI - (filterFactor * mean(filtIBI)); 
upperLim = filtIBI + (filterFactor * mean(filtIBI));
selectIBI = ( lowerLim < sample.b2b.IBI) & (sample.b2b.IBI < upperLim  );

selTimes = sample.b2b.time(selectIBI);
selIBIs = sample.b2b.IBI(selectIBI);
selSysmmHg = sample.b2b.SYS(selectIBI);

%% interpolate
%% minimum, of 20 beats required
if (length(selectIBI) < 15 + maxshift)
    out.row = {sample.recID, -1,-1,-1,-1,-1,length(selIBIs),length(sample.b2b.IBI),sample.b2b.time(end)-sample.b2b.time(1)};
    return;
end

time  = selTimes(1) : selTimes(end);
time = time';
stime = time(1);
[IBI] = interp1(selTimes,selIBIs,time,'pchip');
[SYS] = interp1(selTimes,selSysmmHg,time,'pchip');

time = time - time(1);
xBRSgain=zeros(size(time));
xBRSdelay=zeros(size(time));
xBRScc=zeros(size(time));
xBRSp=zeros(size(time));

%% cross correlation, start with 15 (=10 + maxshift) sec
i1=maxshift;    %5
i2=i1+10;       %15
i3=i2-1;        %14
i4=i1+4;        %9

for s = i2:length(time)
    cc=0;
    pp=1;
    subSYS = SYS(s-i3:s-i1);
    optdelay = [];
    pvals = []; rvals = [];
    for delay = 0:i1
        subIBI = IBI(s-i3+delay:s-i1+delay);
        [rho,pval] = corrcoef(subSYS,subIBI);
        r=rho(1,2); p=pval(1,2);
        pvals = [pvals p]; rvals = [rvals, r];
        if r>=cc & p<pmax  %alleen positief
            cc=r;
            pp=p;
            optdelay=delay;          
        end
    end
    if cc>0
        subIBI = IBI(s-i3+optdelay:s-i1+optdelay)*1000;  %hier naar ms
        xBRScc(s-i4)=cc;%timing moet 5 sec terug
        xBRSp(s-i4)=pp;
        xBRSgain(s-i4)=std(subIBI)/std(subSYS);
        xBRSdelay(s-i4)=optdelay;
    end
end

%% clip too large values
validBRS=find(xBRSgain>0 & xBRSgain < clip); 

if(length(validBRS) < 1)
    out.row = {sample.recID, -1,-1,-1,-1,-1,length(selIBIs),length(sample.b2b.IBI),sample.b2b.time(end)-sample.b2b.time(1)};
    return;
end

out.recID = sample.recID;
out.meanBRS=mean(xBRSgain(validBRS));
out.sdBRS=std(xBRSgain(validBRS));
out.geoMeanBRS = exp(mean(log(xBRSgain(validBRS))));
out.geoSdBRS = exp(std(log(xBRSgain(validBRS))));
out.nBRS=length(validBRS);
out.totalBeats = length(sample.b2b.time);
out.includedBeats = length(selIBIs);
out.length = sample.b2b.time(end) - sample.b2b.time(1);
out.b2b = [time(validBRS)+stime,xBRSgain(validBRS),SYS(validBRS),IBI(validBRS),xBRSdelay(validBRS),xBRScc(validBRS).^2,xBRSp(validBRS)];
out.row = {sample.recID, out.meanBRS,out.sdBRS,out.geoMeanBRS,out.geoSdBRS,out.nBRS,out.includedBeats,out.totalBeats,out.length};
if(nargin>1)
    if(plotVar==1)
        %% Filter and interpolate plot
        figure;
        plot1 = subplot(1,2,1);
        plot3 = subplot(1,2,2);
        hold(plot1,'on'); hold(plot3,'on')
        plot(plot1,sample.b2b.time,sample.b2b.IBI);
        plot(plot1,sample.b2b.time(selectIBI),sample.b2b.IBI(selectIBI),'LineWidth',2);
        plot(plot1,sample.b2b.time,upperLim);
        plot(plot1,sample.b2b.time,lowerLim);
        xlabel(plot1,'time (s)');
        ylabel(plot1,'IBI(s)');
        title(plot1,sample.recID);
        legend(plot1,'IBI all data','IBI - included beats','movMedian IBI + fact*SD','movMedian IBI - fact*SD');

        plot(plot3,selTimes-selTimes(1),selSysmmHg, 'LineWidth',1.5)
        plot(plot3,time,SYS);
        ylabel(plot3,'Sys (mmHg');
        xlabel(plot3,'time (s)');
        yyaxis right;
        plot(selTimes-selTimes(1),selIBIs, 'LineWidth',1.5)
        ylabel(plot3,'IBI(s)');
        plot(plot3,time,IBI);
        legend(plot3,'Sys','Intpl Sys', 'IBI', 'Intpl IBI');
        title(plot3,'Interpolated IBI and SYS');
        
        set(gcf,'Position',[100 650 1200 300])
        
        figure;
        plot1 = subplot(1,2,1);
        plot2 = subplot(1,2,2);
        hist(plot1,xBRSgain(validBRS),0:1:max(xBRSgain))
        xlim(plot1,[0 inf]);
        xlabel(plot1,'xBRS gain (ms)/(mmHg)');
        
        paraNames = ["RecID", "meanBRS","sdBRS", "geoMeanBRs", "geoSD BRS","nBRS","Beats after SD filter", "Total Beats"]';
        paraVal = [out.meanBRS,out.sdBRS,out.geoMeanBRS,out.geoSdBRS,out.nBRS,out.includedBeats,out.totalBeats]';
        
        pos = get(plot2,'Position');
        un = get(plot2,'Units');
        delete(plot2)
        ht = uitable('Units',un,'Position',pos,'Data',cell(8,2));
        ht.Data(:,1) = cellstr(paraNames);
        ht.Data(1,2) = cellstr(sample.recID);
        ht.Data((2:8),2) = num2cell(paraVal);
        ht.ColumnWidth = {100,100};
        set(gcf,'Position',[100 250 900 300])
    end
end
