# Supplementary material for: Automated analysis of finger blood pressure recordings provides insight in determinants of baroreflex sensitivity and heart rate variability—the HELIUS study
Source: Med Biol Eng Comput. 2023 Jan 23;61(5):1183–91. doi: 10.1007/s11517-023-02768-4 (PMC10083154; doi:10.1007/s11517-023-02768-4)
Supplement: Supplementary file 2 — (ZIP 48.4 kb) [file 11517_2023_2768_MOESM2_ESM.zip › 20230111-MatlabHRVBRS-publication-def/checkScript.m]

%% checkSample
%%
%% Calculate number of physiocalls, and length of stable signal, for quality check
%%
%% Based on ealier script by Rene van der Bel
%%  2021 (8) Didier Collard, d.collard@amsterdamumc.nl
%%
%% plotVar (plot figure of analysis if plotVar==1)
%% cutLength: length used for shortening of recordings
%% cutBack==1: cut sample from end of recording
%% 
%% returns: 
%% out.nPhysiocalls, number of physiocall intervalls (should be >29)
%% out.nLargestStableBeats, largest intervals of stable beats (without physiocall)
%% out.DurationStableBeats, total length of intervalls with a minimum length of 29 beats

function [out]= checkScript(sample,plotVar, cutLength, cutBack)
minimalereeks = 29;         % physiocal limit for stable recording (>29 according to manual)


if (length(sample.nexfin.physiocall) < 3)
	out.row = {sample.recID, -1, -1, -1};
    return;
end

if (nargin>2)
	if(cutLength>-1)
        if((cutBack==0) || (nargin == 3))
            cutLength = cutLength + sample.b2b.time(1);
            sample = cutSample(sample,1,find(sample.b2b.time>cutLength | sample.b2b.time==sample.b2b.time(end),1));
        else
            cutLength = sample.b2b.time(end) - cutLength;
            sample = cutSample(sample,find(sample.b2b.time>cutLength,1),length(sample.b2b.time));
        end
    end
end


%% Physiocall berekening
Physiocall=sample.nexfin.physiocall;

%% Mark first and last beat and physiocall to calculate appropiate intervals
Physiocall(1) =1 ;
Physiocall(end)=1;

iPh=find(Physiocall==1);
diPh=diff(iPh)-1; 
mBeats=diPh(diPh~=0);
        
indexLoc = find(diPh > minimalereeks);
locBeats = iPh(indexLoc);
selInterval = zeros(length(sample.b2b.IBI),1);
for i=1:length(locBeats)
    selInterval(locBeats(i) : locBeats(i) + diPh(indexLoc(i)) ) = ones(1+diPh(indexLoc(i)),1);
end
selInterval=logical(selInterval); %% stable segments; with Physiocalinterval > minimale reeks,s


out.recID = sample.recID;
out.nPhysiocalls=length(mBeats)-2; %% First en last beat cout for alghorthitm to calculate number of beats; but not for total number of physiocal segments
out.nLargestStableBeats=max(mBeats);
out.DurationStableBeats = sum(sample.b2b.IBI(selInterval));
out.row = {sample.recID, out.nPhysiocalls, out.nLargestStableBeats, out.DurationStableBeats};

if(nargin>1)
    if(plotVar==1)  
        figure
        hold on;
        plot(sample.raw.time,sample.raw.BP)
        plot(sample.b2b.time,sample.b2b.MAP)
        plot(sample.b2b.time(Physiocall),sample.b2b.MAP(Physiocall),'rx')
        yyaxis right;
        plot((sample.b2b.time(iPh(1:end-1))),diPh)
        hold on;
        plot(sample.b2b.time,selInterval,'gx');
    end
end
