# Supplementary material for: Automated analysis of finger blood pressure recordings provides insight in determinants of baroreflex sensitivity and heart rate variability—the HELIUS study
Source: Med Biol Eng Comput. 2023 Jan 23;61(5):1183–91. doi: 10.1007/s11517-023-02768-4 (PMC10083154; doi:10.1007/s11517-023-02768-4)
Supplement: Supplementary file 2 — (ZIP 48.4 kb) [file 11517_2023_2768_MOESM2_ESM.zip › 20230111-MatlabHRVBRS-publication-def/cutSample.m]

%% cutSample
%%
%% Cut sample to specific indices
%%
%%  2021 (8) Didier Collard, d.collard@amsterdamumc.nl
%%

function [out]= cutSample(sample,from,to)
out.recID = sample.recID;

out.b2b.time = sample.b2b.time(from:to,:);
out.b2b.IBI = sample.b2b.IBI(from:to,:);
out.b2b.SYS = sample.b2b.SYS(from:to,:);
out.b2b.DIA = sample.b2b.DIA(from:to,:);
out.b2b.MAP = sample.b2b.MAP(from:to,:);
out.b2b.SV = sample.b2b.SV(from:to,:);
out.b2b.CO = sample.b2b.CO(from:to,:);
out.b2b.SVR = sample.b2b.SVR(from:to,:);
out.b2b.excl = sample.b2b.excl(from:to,:);
out.type = sample.type;
out.fs=sample.fs;


if(isfield(sample,"nexfin"))
    out.nexfin.CI  = sample.nexfin.CI(from:to,:);
	out.nexfin.SVRI  = sample.nexfin.SVRI(from:to,:);
    out.nexfin.dPdt  = sample.nexfin.dPdt(from:to,:);
    out.nexfin.patient = sample.nexfin.patient;
    if(isfield(sample.nexfin,"physiocall"))
            out.nexfin.physiocall  = sample.nexfin.physiocall(from:to,:);
    end
    out.nexfin.date=sample.nexfin.date;
end


from2 = find(sample.raw.time+eps(1.e6)>=sample.b2b.time(from),1);
if(to < length(sample.b2b.time))
    to2= find(sample.raw.time+eps(1.e6)>=sample.b2b.time(to+1),1);
else
    to2= length(sample.raw.time);
end

out.raw.time = sample.raw.time(from2:to2,:);
out.raw.BP= sample.raw.BP(from2:to2,:);

end
