# Supplementary material for: Automated analysis of finger blood pressure recordings provides insight in determinants of baroreflex sensitivity and heart rate variability—the HELIUS study
Source: Med Biol Eng Comput. 2023 Jan 23;61(5):1183–91. doi: 10.1007/s11517-023-02768-4 (PMC10083154; doi:10.1007/s11517-023-02768-4)
Supplement: Supplementary file 2 — (ZIP 48.4 kb) [file 11517_2023_2768_MOESM2_ESM.zip › 20230111-MatlabHRVBRS-publication-def/detectPhysiocall.m]

%% detectPhysiocall
%%
%% Detect physiocall beats
%%  2021 (8) Didier Collard, d.collard@amsterdamumc.nl
%%

function [out]= detectPhysiocall(sample,plotVar)

%% Detect physiogcal based on SV map, dpdt and SVR
dSV=diff(sample.b2b.SV);
ilSV=(dSV==0);
dMAP=diff(sample.b2b.MAP);
ilMAP=(dMAP==0);
ddPdt=diff(sample.nexfin.dPdt);
ildPdt=(ddPdt==0);
dSVR=diff(sample.b2b.SVR);
ilSVR=(dSVR==0);

%% Locs of physiocal segments
Physiocall=(ilSV==1 & ilMAP==1 & ildPdt==1 & ilSVR ==1);

loc=logical([1; Physiocall(1:end)]);

out = sample;
out.nexfin.physiocall=loc;

if(nargin>1)
    if(plotVar==1)  
        figure
        hold on;
        plot(sample.raw.time,sample.raw.BP)
        plot(sample.b2b.time,sample.b2b.MAP);
        plot(sample.b2b.time(loc),sample.b2b.MAP(loc),'rx')
    end
end
