# Supplementary material for: Automated analysis of finger blood pressure recordings provides insight in determinants of baroreflex sensitivity and heart rate variability—the HELIUS study
Source: Med Biol Eng Comput. 2023 Jan 23;61(5):1183–91. doi: 10.1007/s11517-023-02768-4 (PMC10083154; doi:10.1007/s11517-023-02768-4)
Supplement: Supplementary file 2 — (ZIP 48.4 kb) [file 11517_2023_2768_MOESM2_ESM.zip › 20230111-MatlabHRVBRS-publication-def/HRVScript.m]

%% HRVScript
%%
%% Calculate HRV variables
%%
%%  2021 (8) Didier Collard, d.collard@amsterdamumc.nl
%%
%% plotVar (plot figure of analysis if plotVar==1)
%% cutLength: length used for shortening of recordings
%% cutBack==1: cut sample from end of recording
%% 
%% returns: struct with calculated parameters, out.row containes row for storage in results table
function [out] = HRVScript(sample, plotVar,cutLength,cutBack)

filterFactor = 0.25;
movFilt = 9;

if (length(sample.b2b.time) < 1)
	out.row = {sample.recID, -1, -1, -1, -1, -1, -1, -1, -1, 0, 0};
    return;
end

if (nargin>2)
    if(cutLength>-1)
        if(cutBack==0)
            cutLength = cutLength + sample.b2b.time(1);
            sample = cutSample(sample,1,find(sample.b2b.time>cutLength | sample.b2b.time==sample.b2b.time(end),1));
        else
            cutLength = sample.b2b.time(end) - cutLength;
            sample = cutSample(sample,find(sample.b2b.time>cutLength,1),length(sample.b2b.time));
        end
    end
end

%% Filtering
filtIBI = movmedian(sample.b2b.IBI,movFilt);
sdFiltIBI = std(filtIBI);
lowerLim = filtIBI - (filterFactor * mean(filtIBI)); 
upperLim = filtIBI + (filterFactor * mean(filtIBI));
selectIBI = ( lowerLim < sample.b2b.IBI) & (sample.b2b.IBI < upperLim  );

%% For each excluded beat, 2 delta beats need to be excluded
delta = diff(sample.b2b.IBI);
selectIBIDelta = logical(selectIBI(2:end) .* selectIBI(1:end-1));

anaIBI = sample.b2b.IBI(selectIBI);
anaDelta = delta(selectIBIDelta);

%% Check if there are enough beats left
if (length(anaDelta) < 1)
	out.row = {sample.recID, -1, -1, -1, -1, -1, -1, -1, -1, 0, 0};
    return;
end

out.totalBeats = length(sample.b2b.IBI);
out.includedBeats = length(anaIBI);
out.includedDeltaBeats = length(anaDelta);

out.recID = sample.recID;
out.AvgRR = mean(anaIBI);
out.SDNN = std(anaIBI);
out.AvgDiff = mean(abs(anaDelta));
out.SDSD = std(anaDelta);
out.RMSDD = sqrt(mean(anaDelta.*anaDelta));
out.NN50 = sum(abs(anaDelta) > 0.05);
out.pNN50 = sum(abs(anaDelta) > 0.05) / length(anaDelta);

out.length = sample.b2b.time(end) - sample.b2b.time(1);
out.row = {sample.recID, out.AvgRR, out.SDNN, out.AvgDiff, out.SDSD, out.RMSDD, out.NN50, out.pNN50,out.includedBeats,out.totalBeats,out.length};

if(nargin>1)
    if(plotVar==1) 
        figure;
        plot1 = subplot(1,2,1);
        plot2 = subplot(1,2,2);
        hold(plot1,'on'); hold(plot2,'on')
        plot(plot1,sample.b2b.time,sample.b2b.IBI);
        plot(plot1,sample.b2b.time(selectIBI),sample.b2b.IBI(selectIBI),'LineWidth',2);
        plot(plot1,sample.b2b.time,upperLim);
        plot(plot1,sample.b2b.time,lowerLim);
        xlabel(plot1,'time (s)');
        ylabel(plot1,'IBI(s)');
        title(plot1,sample.recID);
        legend(plot1,'IBI all data','IBI - included beats','movMedian IBI + fact*SD','movMedian IBI - fact*SD');

        histogram(plot2,anaIBI);
        legend('IBI included beats');
        xlabel(plot2,'IBI(s)');
        ylabel(plot2,'n');
    end
end
