# Supplementary material for: Automated analysis of finger blood pressure recordings provides insight in determinants of baroreflex sensitivity and heart rate variability—the HELIUS study
Source: Med Biol Eng Comput. 2023 Jan 23;61(5):1183–91. doi: 10.1007/s11517-023-02768-4 (PMC10083154; doi:10.1007/s11517-023-02768-4)
Supplement: Supplementary file 2 — (ZIP 48.4 kb) [file 11517_2023_2768_MOESM2_ESM.zip › 20230111-MatlabHRVBRS-publication-def/importNexfin.m]

%% importFile
%% import Nexfin CSV + raw curves file to sample struct
%%
%% 2019 (5) Didier Collard, d.collard@amsterdamumc.nl

function sample = importNexfin(fileName,longFormat)
%IMPORTFILE1 Import numeric data from a text file as column vectors.
%   [TIME,IBI,HR,LVET,HRS,SYS,DIA,MAP,SV,CO,SVR,SVI,CI,SVRI,DPDT,COCALIBR]
%   = IMPORTFILE1(FILENAME) Reads data from text file FILENAME for the
%   default selection.
%
%   [TIME,IBI,HR,LVET,HRS,SYS,DIA,MAP,SV,CO,SVR,SVI,CI,SVRI,DPDT,COCALIBR]
%   = IMPORTFILE1(FILENAME, STARTROW, ENDROW) Reads data from rows STARTROW
%   through ENDROW of text file FILENAME.
%
% Example:
%   [Time,IBI,HR,LVET,HRS,Sys,Dia,MAP,SV,CO,SVR,SVI,CI,SVRI,dPdt,COCalibr] = importfile1('101001-493.csv',2, 391);
%
%    See also TEXTSCAN.

% Auto-generated by MATLAB on 2018/10/15 12:56:49

%% Initialize variables.
delimiter = ';';
startRow = 2;
endRow = inf;


%% Read columns of data as text:
% For more information, see the TEXTSCAN documentation.
formatSpec = '%s%s%s%s%s%s%s%s%s%s%s%s%s%s%s%s%[^\n\r]';

%% Open the text file.
fileID = fopen(fileName,'r');

%% Read columns of data according to the format.
% This call is based on the structure of the file used to generate this
% code. If an error occurs for a different file, try regenerating the code
% from the Import Tool.
dataArray = textscan(fileID, formatSpec, endRow(1)-startRow(1)+1, 'Delimiter', delimiter, 'TextType', 'string', 'HeaderLines', startRow(1)-1, 'ReturnOnError', false, 'EndOfLine', '\r\n');
for block=2:length(startRow)
    frewind(fileID);
    dataArrayBlock = textscan(fileID, formatSpec, endRow(block)-startRow(block)+1, 'Delimiter', delimiter, 'TextType', 'string', 'HeaderLines', startRow(block)-1, 'ReturnOnError', false, 'EndOfLine', '\r\n');
    for col=1:length(dataArray)
        dataArray{col} = [dataArray{col};dataArrayBlock{col}];
    end
end

%% Close the text file.
fclose(fileID);

%% Convert the contents of columns containing numeric text to numbers.
% Replace non-numeric text with NaN.
raw = repmat({''},length(dataArray{1}),length(dataArray)-1);
for col=1:length(dataArray)-1
    raw(1:length(dataArray{col}),col) = mat2cell(dataArray{col}, ones(length(dataArray{col}), 1));
end
numericData = NaN(size(dataArray{1},1),size(dataArray,2));

for col=[1,2,3,4,5,6,7,8,9,10,11,12,13,14,15,16]
    % Converts text in the input cell array to numbers. Replaced non-numeric
    % text with NaN.
    rawData = dataArray{col};
    for row=1:size(rawData, 1)
        % Create a regular expression to detect and remove non-numeric prefixes and
        % suffixes.
        regexstr = '(?<prefix>.*?)(?<numbers>([-]*(\d+[\.]*)+[\,]{0,1}\d*[eEdD]{0,1}[-+]*\d*[i]{0,1})|([-]*(\d+[\.]*)*[\,]{1,1}\d+[eEdD]{0,1}[-+]*\d*[i]{0,1}))(?<suffix>.*)';
        try
            result = regexp(rawData(row), regexstr, 'names');
            numbers = result.numbers;
            
            % Detected commas in non-thousand locations.
            invalidThousandsSeparator = false;
            if numbers.contains('.')
                thousandsRegExp = '^[-/+]*\d+?(\.\d{3})*\,{0,1}\d*$';
                if isempty(regexp(numbers, thousandsRegExp, 'once'))
                    numbers = NaN;
                    invalidThousandsSeparator = true;
                end
            end
            % Convert numeric text to numbers.
            if ~invalidThousandsSeparator
                numbers = strrep(numbers, '.', '');
                numbers = strrep(numbers, ',', '.');
                numbers = textscan(char(numbers), '%f');
                numericData(row, col) = numbers{1};
                raw{row, col} = numbers{1};
            end
        catch
            raw{row, col} = rawData{row};
        end
    end
end

[filepath,name,ext] = fileparts(fileName);
FileName = filepath + "/" + name + ".bin";
file = fopen(FileName);
BPraw = fread(file,'int16');
BP = BPraw'*0.25;
dt_BP = 1/200;
tBP = dt_BP : dt_BP : size(BP,2)*dt_BP;
fclose(file);

%% Allocate imported array to column variable names
sample.recID = name;
sample.b2b.time = cell2mat(raw(:, 1));
sample.b2b.IBI = cell2mat(raw(:, 2));
sample.b2b.SYS = cell2mat(raw(:, 6));
sample.b2b.DIA = cell2mat(raw(:, 7));
sample.b2b.MAP = cell2mat(raw(:, 8));
sample.b2b.SV = cell2mat(raw(:, 9));
sample.b2b.CO = cell2mat(raw(:, 10));
sample.b2b.SVR = cell2mat(raw(:, 11));
sample.b2b.excl = zeros(length(sample.b2b.time),1);
sample.fs=200;

sample.nexfin.CI = cell2mat(raw(:, 13));
sample.nexfin.SVRI = cell2mat(raw(:, 14));
sample.nexfin.dPdt = cell2mat(raw(:, 15));
sample.nexfin.patient.name = cellstr("manual")
sample.nexfin.patient.ID = cellstr("manual")
sample.nexfin.date = cellstr("manual")


sample.type = "Nexfin";

sample.raw.time = tBP';
sample.raw.BP = BP';

sample = detectPhysiocall(sample,0);
if(length(sample.b2b.time)>1)
    sample = cutSample(sample,1,length(sample.b2b.time)-1);
end

%% start with excluding physiocall beats
sample.b2b.excl = sample.nexfin.physiocall;
