# Supplementary material for: Automated analysis of finger blood pressure recordings provides insight in determinants of baroreflex sensitivity and heart rate variability—the HELIUS study
Source: Med Biol Eng Comput. 2023 Jan 23;61(5):1183–91. doi: 10.1007/s11517-023-02768-4 (PMC10083154; doi:10.1007/s11517-023-02768-4)
Supplement: Supplementary file 2 — (ZIP 48.4 kb) [file 11517_2023_2768_MOESM2_ESM.zip › 20230111-MatlabHRVBRS-publication-def/paraScript.m]

%% paraScript
%% calculate average of nexfin hemodynamic parameters for a sample
%%
%% 2021 (8) Didier Collard, d.collard@amsterdamumc.nl
%%
%% plotVar (plot figure of analysis if plotVar==1)
%% cutLength: length used for shortening of recordings
%% cutBack==1: cut sample from end of recording
%% 
%% returns: struct with calculated parameters, out.row containes row for storage in results table
function [out] = paraScript(sample, plotVar, cutLength, cutBack)

filterFactor = 0.25;
movFilt = 9;

if (length(sample.b2b.time) < 1)
	out.row = {sample.recID, -1, -1, -1, -1, -1, -1, -1, -1, -1, -1, -1, 0, 0};
    return;
end

if (nargin>2)
    if(cutLength>-1)
        if((cutBack==0) || (nargin == 3))
            cutLength = cutLength + sample.b2b.time(1);
            sample = cutSample(sample,1,find(sample.b2b.time>cutLength | sample.b2b.time==sample.b2b.time(end),1));
        else
            cutLength = sample.b2b.time(end) - cutLength;
            sample = cutSample(sample,find(sample.b2b.time>cutLength,1),length(sample.b2b.time));
        end
    end
end


filtIBI = movmedian(sample.b2b.IBI,movFilt);
sdFiltIBI = std(filtIBI);
lowerLim = filtIBI - (filterFactor * mean(filtIBI)); 
upperLim = filtIBI + (filterFactor * mean(filtIBI));
selectIBI = ( lowerLim < sample.b2b.IBI) & (sample.b2b.IBI < upperLim  ) & (sample.nexfin.physiocall == 0);

if (length(sample.b2b.time(selectIBI)) < 1)
	out.row = {sample.recID, -1, -1, -1, -1, -1, -1, -1, -1, -1, -1, 0, length(sample.b2b.time), sample.b2b.time(end)-sample.b2b.time(1)};
    return;
end

out.recID = sample.recID;
out.SYS = mean(sample.b2b.SYS(selectIBI));
out.DIA = mean(sample.b2b.DIA(selectIBI));
out.MAP = mean(sample.b2b.MAP(selectIBI));
out.HR = 60/mean(sample.b2b.IBI(selectIBI));
out.SV = mean(sample.b2b.SV(selectIBI));
out.CO = mean(sample.b2b.CO(selectIBI));
out.SVR = mean(sample.b2b.SVR(selectIBI));
out.CI = mean(sample.nexfin.CI(selectIBI));
out.SVRI = mean(sample.nexfin.SVRI(selectIBI));
out.dPdt = mean(sample.nexfin.dPdt(selectIBI));
out.includedBeats = sum(selectIBI);
out.totalBeats = length(sample.b2b.time);
out.length = sample.b2b.time(end) - sample.b2b.time(1);
out.row = {sample.recID, out.SYS, out.DIA, out.MAP, out.HR, out.SV, out.CO, out.SVR, out.CI, out.SVRI, out.dPdt, out.includedBeats, out.totalBeats, out.length};

if(nargin>1)
    if(plotVar==1)
        figure;
        hold on;
        plot1=subplot(2,1,1);
        plot2=subplot(2,1,2);
        hold(plot1,'on'); hold(plot2,'on');
        plot(plot1,sample.raw.time,sample.raw.BP);
        plot(plot1,sample.b2b.time(selectIBI),sample.b2b.MAP(selectIBI));
        ylabel(plot1,'BP (mmHG)');

        plot(plot2,sample.b2b.time(selectIBI),sample.b2b.CO(selectIBI));
        ylabel(plot2,'CO (L/min)');
        yyaxis(plot2,'right');
        plot(plot2,sample.b2b.time(selectIBI),sample.b2b.SVR(selectIBI));
        ylabel(plot2,'SVR (dyn s/cm5)');
        xlabel(plot2, 't(s)');

        linkaxes([plot1,plot2],'x')
        set(datacursormode(gcf),'UpdateFcn',@precisionCursor)
        title(plot1,sample.recID);
    end
end
