# Supplementary material for: Automated analysis of finger blood pressure recordings provides insight in determinants of baroreflex sensitivity and heart rate variability—the HELIUS study
Source: Med Biol Eng Comput. 2023 Jan 23;61(5):1183–91. doi: 10.1007/s11517-023-02768-4 (PMC10083154; doi:10.1007/s11517-023-02768-4)
Supplement: Supplementary file 2 — (ZIP 48.4 kb) [file 11517_2023_2768_MOESM2_ESM.zip › 20230111-MatlabHRVBRS-publication-def/plotSample.m]

%% plotSample
%%
%% plot b2b data and raw recording
%%
%% 2021 (8) Didier Collard, d.collard@amsterdamumc.nl
%%


function []= plotSample(sample)
figure;
hold on;
plot1=subplot(2,1,1);
plot2=subplot(2,1,2);
hold(plot1,'on'); hold(plot2,'on');
plot(plot1,sample.raw.time,sample.raw.BP);
plot(plot1,sample.b2b.time,sample.b2b.SYS);
ylabel(plot1,'Sys BP (mmHG)');

plot(plot2,sample.b2b.time,sample.b2b.CO);
ylabel(plot2,'CO (L/min)');
yyaxis(plot2,'right');
plot(plot2,sample.b2b.time,sample.b2b.IBI);
ylabel(plot2,'IBI (s)');
xlabel(plot2, 't(s)');

linkaxes([plot1,plot2],'x')
set(datacursormode(gcf),'UpdateFcn',@precisionCursor)
end
