# Supplementary material for: Automated analysis of finger blood pressure recordings provides insight in determinants of baroreflex sensitivity and heart rate variability—the HELIUS study
Source: Med Biol Eng Comput. 2023 Jan 23;61(5):1183–91. doi: 10.1007/s11517-023-02768-4 (PMC10083154; doi:10.1007/s11517-023-02768-4)
Supplement: Supplementary file 2 — (ZIP 48.4 kb) [file 11517_2023_2768_MOESM2_ESM.zip › 20230111-MatlabHRVBRS-publication-def/precisionCursor.m]

function output_txt = myfunction(obj,event_obj)
% Display the position of the data cursor
% obj          Currently not used (empty)
% event_obj    Handle to event object
% output_txt   Data cursor text string (string or cell array of strings).

pos = get(event_obj,'Position');
output_txt = {['X: ',num2str(pos(1),8)],...
    ['Y: ',num2str(pos(2),8)]};

% If there is a Z-coordinate in the position, display it as well
if length(pos) > 2
    output_txt{end+1} = ['Z: ',num2str(pos(3),4)];
end
