# Supplementary material for: Automated analysis of finger blood pressure recordings provides insight in determinants of baroreflex sensitivity and heart rate variability—the HELIUS study
Source: Med Biol Eng Comput. 2023 Jan 23;61(5):1183–91. doi: 10.1007/s11517-023-02768-4 (PMC10083154; doi:10.1007/s11517-023-02768-4)
Supplement: Supplementary file 2 — (ZIP 48.4 kb) [file 11517_2023_2768_MOESM2_ESM.zip › 20230111-MatlabHRVBRS-publication-def/README.txt]

Matlab code for automatic analysis of HRV/BRS;
supplemental material for:
Collard et al, 2021,
Automated analysis of continuous finger blood pressure recordings provides insight
in the determinants of baroreflex sensitivity and heart rate variability - the HELIUS study

Authors: Didier Collard, Wim Stok
d.collard@amsterdamumc.nl, August 1st 2021

Overview
importNexfin.m -> Import Nexfin recording with beat to beat data; after export by frameinspector.
Input bin file with raw finger BP recording and csv file with beat to beat (b2b) data. 
Note: the bin file is only used for plotting the data; all calculations are performed based on b2b data
cutSample.m --> helper function to shorten recordings
plotSample.m --> helper function to plot a recording

BRSscript.m --> used to determine BRS
HRVscript.m --> used to dermine HRV
paraScript.m --> used to determine averages of hemodynamic parameters (CO, SBP, and so on)
checkScript.m --> used for quality analysis based on filtered beats and physiocal intervals

testScript.m --> example to analyse one recording
analyseFolder.m --> example to analyse complete folder

Execute testScript.m for example of the analysis
