# Supplementary material for: Automated analysis of finger blood pressure recordings provides insight in determinants of baroreflex sensitivity and heart rate variability—the HELIUS study
Source: Med Biol Eng Comput. 2023 Jan 23;61(5):1183–91. doi: 10.1007/s11517-023-02768-4 (PMC10083154; doi:10.1007/s11517-023-02768-4)
Supplement: Supplementary file 2 — (ZIP 48.4 kb) [file 11517_2023_2768_MOESM2_ESM.zip › 20230111-MatlabHRVBRS-publication-def/testScript.m]

%% testScript
%%
%% test HRV/BRS analysis on sample data
%%
%% 2021 (8) Didier Collard, d.collard@amsterdamumc.nl
%%

data1 = importNexfin("./1234-123.csv");

plotSample(data1)
paraScript(data1,1)
HRVScript(data1,1)
BRSScript(data1,1)
